# Supplementary material for: Fixation stability after surgical treatment of strabismus and biofeedback fixation training in amblyopic eyes
Source: BMC Ophthalmol. 2021 Jun 24;21:264. doi: 10.1186/s12886-021-02020-3 (PMC8229382; doi:10.1186/s12886-021-02020-3)
Supplement: Supplementary file 1 — Additional file 1. [file 12886_2021_2020_MOESM1_ESM.xlsx]

## Sheet: Tables
	Baseline data (Figure 2)						Fixation stability variation (Figure 3)					Surgery effects on micrperimetric parameters (Figure 4A-C)								BFT follow-up (Figure 4D)
	Amblyopic eyes						Amblyopic eyes					Operated eyes								Trained eyes
	BCDVA (LogMar)	average threshold	BCEA_63%	BCEA_95%			Baseline		Follow-up			Baseline			Follow-up					average threshold			BCEA_63%			BCEA_95%
	0.7	26.3	6.1	18.3			BCEA_63%	BCEA_95%	BCEA_63%	BCEA_95%		average threshold	BCEA_63%	BCEA_95%	average threshold	BCEA_63%	BCEA_95%			Before	Middle	End	Before	Middle	End	Before	Middle	End
	1.5	27.2	8.7	25.9			3.2	9.6	1.6	4.8		26.3	6.1	18.3	29.8	5.6	17			29.8	32.2	31	5.7	4.5	5.2	16.9	13.5	15.5
	0.3	29.4	3.2	9.6			14.7	44	16.9	50.8		27.2	8.7	25.9	29.5	7.4	22.1			28.1	29.5	30.6	13.8	7.4	3	41.3	22.1	9.1
	1.4	24.7	14.7	44			8.2	24.7	9.9	29.8		30.5	0.2	0.6	31	0.3	0.9			26.5	30.7	27.7	16.9	3.5	8.5	50.8	10.6	25.5
	0.2	30.6	6.8	20.4			1.2	3.7	1.1	3.4		31.9	0.2	0.5	30.6	0.1	0.3			30.3	29.1	30.2	3.8	1.2	1.1	11.4	3.5	3.3
	0.1	29.6	0.4	1.3			13.6	40.7	11.8	35.4		31.5	0.4	1.3	31.2	0.7	2
	0,7	28.6	8.2	24.7			Fellow eyes					30.6	6.8	20.4	31.7	2	5.8
	0.7	28.5	1.2	3.7			Baseline		Follow-up			29.6	0.4	1.3	30.5	0.3	1
	1.3	29.6	13.6	40.7			BCEA_63%	BCEA_95%	BCEA_63%	BCEA_95%		Control eyes
	Fellow eyes						1.2	3.7	0.4	1.1		Baseline			Follow-up
	BCDVA (LogMar)	average threshold	BCEA_63%	BCEA_95%			0.2	0.6	0.1	0.4		average threshold	BCEA_63%	BCEA_95%	average threshold	BCEA_63%	BCEA_95%
	0	27.8	0.6	1.7			0.9	2.8	1.4	4.1		29.6	0.1	0.4	31.8	0.1	0.3
	0	31.4	11.6	34.8			1.8	5.3	1.5	4.5		30.1	0.2	0.5	31.3	0.1	0.3
	0	30.8	1.2	3.7			0.5	1.4	4.2	12.4		31.6	0.2	0.6	31.9	0.1	0.2
	0	31.4	0.2	0.6								29.8	1.2	3.5	29.9	0.6	1.9
	0	29.9	15.2	45.4								31.9	0.2	0.7	31.6	0.1	0.4
	0	30	0.2	0.5								30.2	0.4	1.1	31.2	0.3	1
	0	30.9	0.9	2.8								30.7	0.5	1.5	31.1	0.6	1.7
	0	30.1	1.8	5.3								32.2	1	3	32	0.3	0.8
	0	31.4	0.5	1.4								27.7	0.6	1.8	30.3	0.2	0.5
	Control eyes											31.5	0.2	0.5	32.2	0.1	0.4
	BCDVA (LogMar)	average threshold	BCEA_63%	BCEA_95%								31.5	0.2	0.7	30.2	0.2	0.6
	0	29.6	0.1	0.4								30.8	0.2	0.5	31.2	0.2	0.5
	0	30.1	0.2	0.5								30.1	0.4	1.2	30.4	0.2	0.7
	0	31.6	0.2	0.6								30.9	0.1	0.4	32.8	0.1	0.3
	0	29.8	1.2	3.5								31.2	0.1	0.3	31.8	0.1	0.3
	0	31.9	0.2	0.7								30.9	0.7	2.1	30.1	0.2	0.6
	0	30.2	0.4	1.1								31.9	0.2	0.6	31.5	0.1	0.4
	0	30.7	0.5	1.5								30.7	0.3	1	31.4	0.4	1.3
	0	32.2	1	3								30.7	0.9	2.7	29.6	0.4	1.2
	0	27.7	0.6	1.8								32.9	0.4	1.3	31.4	0.3	1
	0	31.5	0.2	0.5								30	0.5	1.4	29.7	0.2	0.5
	0	31.5	0.2	0.7								31.7	0.1	0.4	31.9	0.1	0.3
	0	30.8	0.2	0.5								31.4	0.2	0.6	31.4	0.2	0.5
	0	30.1	0.4	1.2								31.2	0.5	1.5	31.2	0.1	0.4
	0	30.9	0.1	0.4
	0	31.2	0.1	0.3
	0	30.9	0.7	2.1
	0	31.9	0.2	0.6
	0	30.7	0.3	1
	0	30.7	0.9	2.7
	0	32.9	0.4	1.3
	0	30	0.5	1.4
	0	31.7	0.1	0.4
	0	31.4	0.2	0.6
	0	31.2	0.5	1.5
